# Supplementary material for: Reorienting Mechanism of Harderoheme in Coproheme Decarboxylase—A Computational Study
Source: Int J Mol Sci. 2022 Feb 25;23(5):2564. doi: 10.3390/ijms23052564 (PMC8910490; doi:10.3390/ijms23052564)
Supplement: Supplementary file 1 [file ijms-23-02564-s001.zip]

Archive with 3 entries (3 files):
- harderoheme_Lys149Ala_rotation.avi
- harderoheme_rotation.avi
- Supplementary Information-revision-2st.pdf
